# Supplementary material for: Genome-Wide Identification and Characterization of RdHSP Genes Related to High Temperature in Rhododendron delavayi
Source: Plants (Basel). 2024 Jul 7;13(13):1878. doi: 10.3390/plants13131878 (PMC11244423; doi:10.3390/plants13131878)
Supplement: Supplementary file 1 [file plants-13-01878-s001.zip]

Archive with 13 entries (13 files):
- FIG S1.tif
- Table S1.pdf
- Table S10.xlsx
- Table S11.xlsx
- Table S12.pdf
- Table S2.xlsx
- Table S3.pdf
- Table S4.pdf
- Table S5.pdf
- Table S6.pdf
- Table S7.pdf
- Table S8.pdf
- Table S9.pdf
