# Supplementary material for: Genome-Wide Identification and Characterization of RdHSP Genes Related to High Temperature in Rhododendron delavayi
Source: Plants (Basel). 2024 Jul 7;13(13):1878. doi: 10.3390/plants13131878 (PMC11244423; doi:10.3390/plants13131878)
Supplement: Supplementary file 1 [file plants-13-01878-s001.zip › Table S10.xlsx]

## Sheet: Sheet1
Table S4 GO enrichment analysis of HSP gene family
GO ID	GO Term	Ontology	GeneRatio	BgRatio	Pvalue	FDR	geneID
GO:0051082	unfolded protein binding	MF	4	12	1.3129e-07	3.67613e-06	Rhdel03G0265600;Rhdel04G0008000;Rhdel05G0118700;Rhdel09G0194000
GO:0005524	ATP binding	MF	8	273	1.75244e-06	1.45894e-05	Rhdel02G0336700;Rhdel03G0265600;Rhdel04G0008000;Rhdel04G0275700;Rhdel05G0118700;Rhdel07G0094500;Rhdel09G0194000;Rhdel12G0235100
GO:0030554	adenyl nucleotide binding	MF	8	284	2.39862e-06	1.45894e-05	Rhdel02G0336700;Rhdel03G0265600;Rhdel04G0008000;Rhdel04G0275700;Rhdel05G0118700;Rhdel07G0094500;Rhdel09G0194000;Rhdel12G0235100
GO:0032559	adenyl ribonucleotide binding	MF	8	284	2.39862e-06	1.45894e-05	Rhdel02G0336700;Rhdel03G0265600;Rhdel04G0008000;Rhdel04G0275700;Rhdel05G0118700;Rhdel07G0094500;Rhdel09G0194000;Rhdel12G0235100
GO:0009408	response to heat	BP	4	27	2.85468e-06	0.000219452	Rhdel01G0311000;Rhdel03G0285200;Rhdel09G0194000;Rhdel13G0077600
GO:0006457	protein folding	BP	4	28	3.32503e-06	0.000219452	Rhdel03G0265600;Rhdel04G0008000;Rhdel05G0118700;Rhdel09G0194000
GO:0035639	purine ribonucleoside triphosphate binding	MF	8	305	4.22322e-06	1.45894e-05	Rhdel02G0336700;Rhdel03G0265600;Rhdel04G0008000;Rhdel04G0275700;Rhdel05G0118700;Rhdel07G0094500;Rhdel09G0194000;Rhdel12G0235100
GO:0042542	response to hydrogen peroxide	BP	3	9	5.22633e-06	0.000229959	Rhdel01G0311000;Rhdel03G0285200;Rhdel13G0077600
GO:0001883	purine nucleoside binding	MF	8	316	5.59011e-06	1.45894e-05	Rhdel02G0336700;Rhdel03G0265600;Rhdel04G0008000;Rhdel04G0275700;Rhdel05G0118700;Rhdel07G0094500;Rhdel09G0194000;Rhdel12G0235100
GO:0032550	purine ribonucleoside binding	MF	8	316	5.59011e-06	1.45894e-05	Rhdel02G0336700;Rhdel03G0265600;Rhdel04G0008000;Rhdel04G0275700;Rhdel05G0118700;Rhdel07G0094500;Rhdel09G0194000;Rhdel12G0235100
GO:0032555	purine ribonucleotide binding	MF	8	316	5.59011e-06	1.45894e-05	Rhdel02G0336700;Rhdel03G0265600;Rhdel04G0008000;Rhdel04G0275700;Rhdel05G0118700;Rhdel07G0094500;Rhdel09G0194000;Rhdel12G0235100
GO:0001882	nucleoside binding	MF	8	317	5.73154e-06	1.45894e-05	Rhdel02G0336700;Rhdel03G0265600;Rhdel04G0008000;Rhdel04G0275700;Rhdel05G0118700;Rhdel07G0094500;Rhdel09G0194000;Rhdel12G0235100
GO:0017076	purine nucleotide binding	MF	8	317	5.73154e-06	1.45894e-05	Rhdel02G0336700;Rhdel03G0265600;Rhdel04G0008000;Rhdel04G0275700;Rhdel05G0118700;Rhdel07G0094500;Rhdel09G0194000;Rhdel12G0235100
GO:0032549	ribonucleoside binding	MF	8	317	5.73154e-06	1.45894e-05	Rhdel02G0336700;Rhdel03G0265600;Rhdel04G0008000;Rhdel04G0275700;Rhdel05G0118700;Rhdel07G0094500;Rhdel09G0194000;Rhdel12G0235100
GO:0032553	ribonucleotide binding	MF	8	323	6.64726e-06	1.55103e-05	Rhdel02G0336700;Rhdel03G0265600;Rhdel04G0008000;Rhdel04G0275700;Rhdel05G0118700;Rhdel07G0094500;Rhdel09G0194000;Rhdel12G0235100
GO:0097367	carbohydrate derivative binding	MF	8	328	7.50488e-06	1.61644e-05	Rhdel02G0336700;Rhdel03G0265600;Rhdel04G0008000;Rhdel04G0275700;Rhdel05G0118700;Rhdel07G0094500;Rhdel09G0194000;Rhdel12G0235100
GO:0000166	nucleotide binding	MF	8	351	1.28075e-05	2.39074e-05	Rhdel02G0336700;Rhdel03G0265600;Rhdel04G0008000;Rhdel04G0275700;Rhdel05G0118700;Rhdel07G0094500;Rhdel09G0194000;Rhdel12G0235100
GO:1901265	nucleoside phosphate binding	MF	8	351	1.28075e-05	2.39074e-05	Rhdel02G0336700;Rhdel03G0265600;Rhdel04G0008000;Rhdel04G0275700;Rhdel05G0118700;Rhdel07G0094500;Rhdel09G0194000;Rhdel12G0235100
GO:0036094	small molecule binding	MF	8	366	1.78019e-05	3.11533e-05	Rhdel02G0336700;Rhdel03G0265600;Rhdel04G0008000;Rhdel04G0275700;Rhdel05G0118700;Rhdel07G0094500;Rhdel09G0194000;Rhdel12G0235100
GO:0045471	response to ethanol	BP	2	2	1.88043e-05	0.000620542	Rhdel01G0311000;Rhdel13G0077600
GO:0043168	anion binding	MF	8	377	2.24647e-05	3.70006e-05	Rhdel02G0336700;Rhdel03G0265600;Rhdel04G0008000;Rhdel04G0275700;Rhdel05G0118700;Rhdel07G0094500;Rhdel09G0194000;Rhdel12G0235100
GO:0000302	response to reactive oxygen species	BP	3	17	4.163e-05	0.00109903	Rhdel01G0311000;Rhdel03G0285200;Rhdel13G0077600
GO:0046685	response to arsenic-containing substance	BP	2	3	5.6287e-05	0.00123831	Rhdel01G0311000;Rhdel13G0077600
GO:0009266	response to temperature stimulus	BP	4	60	7.51339e-05	0.00141681	Rhdel01G0311000;Rhdel03G0285200;Rhdel09G0194000;Rhdel13G0077600
GO:0046677	response to antibiotic	BP	3	25	0.000138543	0.00228595	Rhdel01G0311000;Rhdel03G0285200;Rhdel13G0077600
GO:0046688	response to copper ion	BP	2	5	0.000186786	0.00273953	Rhdel01G0311000;Rhdel13G0077600
GO:0042493	response to drug	BP	3	34	0.000353914	0.00463566	Rhdel01G0311000;Rhdel03G0285200;Rhdel13G0077600
GO:0009636	response to toxic substance	BP	3	35	0.000386305	0.00463566	Rhdel01G0311000;Rhdel03G0285200;Rhdel13G0077600
GO:0010035	response to inorganic substance	BP	4	96	0.000481956	0.00530151	Rhdel01G0311000;Rhdel03G0285200;Rhdel09G0194000;Rhdel13G0077600
GO:0009507	chloroplast	CC	5	237	0.000634437	0.0165082	Rhdel01G0311000;Rhdel03G0285200;Rhdel09G0194000;Rhdel09G0245500;Rhdel13G0077600
GO:0043167	ion binding	MF	8	582	0.000653417	0.00101643	Rhdel02G0336700;Rhdel03G0265600;Rhdel04G0008000;Rhdel04G0275700;Rhdel05G0118700;Rhdel07G0094500;Rhdel09G0194000;Rhdel12G0235100
GO:0009536	plastid	CC	5	242	0.000702475	0.0165082	Rhdel01G0311000;Rhdel03G0285200;Rhdel09G0194000;Rhdel09G0245500;Rhdel13G0077600
GO:0006979	response to oxidative stress	BP	3	54	0.00140818	0.0142984	Rhdel01G0311000;Rhdel03G0285200;Rhdel13G0077600
GO:1990267	response to transition metal nanoparticle	BP	2	15	0.00191783	0.0180824	Rhdel01G0311000;Rhdel13G0077600
GO:1901700	response to oxygen-containing compound	BP	4	154	0.00296017	0.0260495	Rhdel01G0311000;Rhdel03G0285200;Rhdel09G0194000;Rhdel13G0077600
GO:1901363	heterocyclic compound binding	MF	8	747	0.00432087	0.0061712	Rhdel02G0336700;Rhdel03G0265600;Rhdel04G0008000;Rhdel04G0275700;Rhdel05G0118700;Rhdel07G0094500;Rhdel09G0194000;Rhdel12G0235100
GO:0097159	organic cyclic compound binding	MF	8	749	0.004408	0.0061712	Rhdel02G0336700;Rhdel03G0265600;Rhdel04G0008000;Rhdel04G0275700;Rhdel05G0118700;Rhdel07G0094500;Rhdel09G0194000;Rhdel12G0235100
GO:0010157	response to chlorate	BP	1	1	0.00468227	0.0386288	Rhdel09G0194000
GO:0046686	response to cadmium ion	BP	2	29	0.0071862	0.0557987	Rhdel01G0311000;Rhdel13G0077600
GO:0009628	response to abiotic stimulus	BP	4	212	0.00970127	0.0711427	Rhdel01G0311000;Rhdel03G0285200;Rhdel09G0194000;Rhdel13G0077600
GO:0009704	de-etiolation	BP	1	3	0.0139905	0.097197	Rhdel09G0194000
GO:0042644	chloroplast nucleoid	CC	1	4	0.0167419	0.196028	Rhdel03G0285200
GO:0042646	plastid nucleoid	CC	1	4	0.0167419	0.196028	Rhdel03G0285200
GO:0010038	response to metal ion	BP	2	45	0.0169029	0.111559	Rhdel01G0311000;Rhdel13G0077600
GO:0042221	response to chemical	BP	4	263	0.0210618	0.132388	Rhdel01G0311000;Rhdel03G0285200;Rhdel09G0194000;Rhdel13G0077600
GO:0005488	binding	MF	9	1216	0.0248812	0.033175	Rhdel02G0336700;Rhdel03G0265600;Rhdel03G0285200;Rhdel04G0008000;Rhdel04G0275700;Rhdel05G0118700;Rhdel07G0094500;Rhdel09G0194000;Rhdel12G0235100
GO:0005788	endoplasmic reticulum lumen	CC	1	6	0.0250248	0.196028	Rhdel09G0194000
GO:0009295	nucleoid	CC	1	6	0.0250248	0.196028	Rhdel03G0285200
GO:0045037	protein import into chloroplast stroma	BP	1	6	0.0278128	0.166877	Rhdel09G0194000
GO:0006950	response to stress	BP	4	304	0.0349435	0.187517	Rhdel01G0311000;Rhdel03G0285200;Rhdel09G0194000;Rhdel13G0077600
GO:0045036	protein targeting to chloroplast	BP	1	8	0.0369352	0.187517	Rhdel09G0194000
GO:0072596	establishment of protein localization to chloroplast	BP	1	8	0.0369352	0.187517	Rhdel09G0194000
GO:0072598	protein localization to chloroplast	BP	1	8	0.0369352	0.187517	Rhdel09G0194000
GO:0005515	protein binding	MF	5	429	0.0373233	0.0475023	Rhdel03G0265600;Rhdel03G0285200;Rhdel04G0008000;Rhdel05G0118700;Rhdel09G0194000
GO:0097305	response to alcohol	BP	2	74	0.0431872	0.211137	Rhdel01G0311000;Rhdel13G0077600
GO:0009532	plastid stroma	CC	2	85	0.0450285	0.264542	Rhdel03G0285200;Rhdel09G0194000
GO:0009570	chloroplast stroma	CC	2	85	0.0450285	0.264542	Rhdel03G0285200;Rhdel09G0194000
GO:0009416	response to light stimulus	BP	2	79	0.0487071	0.222117	Rhdel03G0285200;Rhdel09G0194000
GO:0009640	photomorphogenesis	BP	1	11	0.0504811	0.222117	Rhdel09G0194000
GO:0044743	intracellular protein transmembrane import	BP	1	11	0.0504811	0.222117	Rhdel09G0194000
GO:0009314	response to radiation	BP	2	83	0.0533108	0.22671	Rhdel03G0285200;Rhdel09G0194000
GO:0065002	intracellular protein transmembrane transport	BP	1	12	0.05496	0.22671	Rhdel09G0194000
GO:0009644	response to high light intensity	BP	1	14	0.0638634	0.24794	Rhdel03G0285200
GO:0071806	protein transmembrane transport	BP	1	14	0.0638634	0.24794	Rhdel09G0194000
GO:0008144	drug binding	MF	1	15	0.071511	0.0870569	Rhdel09G0194000
GO:0017038	protein import	BP	1	16	0.0726948	0.274163	Rhdel09G0194000
GO:0043621	protein self-association	MF	1	17	0.0806938	0.0941428	Rhdel03G0285200
GO:0009642	response to light intensity	BP	1	18	0.0814548	0.298667	Rhdel03G0285200
GO:0009639	response to red or far red light	BP	1	24	0.10731	0.382837	Rhdel09G0194000
GO:0044444	cytoplasmic part	CC	5	720	0.113545	0.537115	Rhdel01G0311000;Rhdel03G0285200;Rhdel09G0194000;Rhdel09G0245500;Rhdel13G0077600
GO:0044434	chloroplast part	CC	2	149	0.122868	0.537115	Rhdel03G0285200;Rhdel09G0194000
GO:0044435	plastid part	CC	2	151	0.125708	0.537115	Rhdel03G0285200;Rhdel09G0194000
GO:0009658	chloroplast organization	BP	1	30	0.132539	0.4604	Rhdel03G0285200
GO:0072594	establishment of protein localization to organelle	BP	1	31	0.136684	0.462624	Rhdel09G0194000
GO:0042803	protein homodimerization activity	MF	1	32	0.147031	0.164675	Rhdel09G0194000
GO:0006605	protein targeting	BP	1	34	0.149017	0.491757	Rhdel09G0194000
GO:0044432	endoplasmic reticulum part	CC	1	41	0.160838	0.600538	Rhdel09G0194000
GO:0033365	protein localization to organelle	BP	1	38	0.165226	0.531947	Rhdel09G0194000
GO:0009414	response to water deprivation	BP	1	41	0.177208	0.555183	Rhdel09G0194000
GO:0005774	vacuolar membrane	CC	1	46	0.178884	0.600538	Rhdel09G0194000
GO:0044437	vacuolar part	CC	1	46	0.178884	0.600538	Rhdel09G0194000
GO:0009657	plastid organization	BP	1	42	0.181169	0.555183	Rhdel03G0285200
GO:0009415	response to water	BP	1	43	0.185114	0.555183	Rhdel09G0194000
GO:0050896	response to stimulus	BP	4	514	0.189267	0.555183	Rhdel01G0311000;Rhdel03G0285200;Rhdel09G0194000;Rhdel13G0077600
GO:1902580	single-organism cellular localization	BP	1	46	0.196851	0.564877	Rhdel09G0194000
GO:0005737	cytoplasm	CC	5	842	0.218193	0.68367	Rhdel01G0311000;Rhdel03G0285200;Rhdel09G0194000;Rhdel09G0245500;Rhdel13G0077600
GO:0015833	peptide transport	BP	1	52	0.219891	0.604699	Rhdel09G0194000
GO:0042886	amide transport	BP	1	52	0.219891	0.604699	Rhdel09G0194000
GO:0010033	response to organic substance	BP	2	195	0.22913	0.617248	Rhdel01G0311000;Rhdel13G0077600
GO:0042802	identical protein binding	MF	1	53	0.232753	0.24941	Rhdel09G0194000
GO:0046983	protein dimerization activity	MF	1	55	0.240503	0.24941	Rhdel09G0194000
GO:0009651	response to salt stress	BP	1	59	0.246052	0.649578	Rhdel09G0194000
GO:0071705	nitrogen compound transport	BP	1	62	0.257032	0.665259	Rhdel09G0194000
GO:0016482	cytoplasmic transport	BP	1	64	0.264275	0.670852	Rhdel09G0194000
GO:0009941	chloroplast envelope	CC	1	76	0.280505	0.686118	Rhdel09G0194000
GO:0009526	plastid envelope	CC	1	77	0.283703	0.686118	Rhdel09G0194000
GO:0006886	intracellular protein transport	BP	1	70	0.285643	0.711413	Rhdel09G0194000
GO:0006970	response to osmotic stress	BP	1	73	0.296126	0.723864	Rhdel09G0194000
GO:0043231	intracellular membrane-bounded organelle	CC	5	911	0.298057	0.686118	Rhdel01G0311000;Rhdel03G0285200;Rhdel09G0194000;Rhdel09G0245500;Rhdel13G0077600
GO:0043227	membrane-bounded organelle	CC	5	918	0.306999	0.686118	Rhdel01G0311000;Rhdel03G0285200;Rhdel09G0194000;Rhdel09G0245500;Rhdel13G0077600
GO:0005783	endoplasmic reticulum	CC	1	85	0.308861	0.686118	Rhdel09G0194000
GO:0005773	vacuole	CC	1	87	0.315035	0.686118	Rhdel09G0194000
GO:0098805	whole membrane	CC	1	89	0.321162	0.686118	Rhdel09G0194000
GO:1902582	single-organism intracellular transport	BP	1	81	0.323439	0.766399	Rhdel09G0194000
GO:0015031	protein transport	BP	1	82	0.326788	0.766399	Rhdel09G0194000
GO:0045184	establishment of protein localization	BP	1	84	0.333444	0.766399	Rhdel09G0194000
GO:0034613	cellular protein localization	BP	1	85	0.336751	0.766399	Rhdel09G0194000
GO:0070727	cellular macromolecule localization	BP	1	89	0.349838	0.782688	Rhdel09G0194000
GO:0031967	organelle envelope	CC	1	105	0.368555	0.693867	Rhdel09G0194000
GO:0031975	envelope	CC	1	105	0.368555	0.693867	Rhdel09G0194000
GO:0055085	transmembrane transport	BP	1	96	0.372208	0.818858	Rhdel09G0194000
GO:0043229	intracellular organelle	CC	5	968	0.375173	0.693867	Rhdel01G0311000;Rhdel03G0285200;Rhdel09G0194000;Rhdel09G0245500;Rhdel13G0077600
GO:0043226	organelle	CC	5	974	0.383841	0.693867	Rhdel01G0311000;Rhdel03G0285200;Rhdel09G0194000;Rhdel09G0245500;Rhdel13G0077600
GO:0008104	protein localization	BP	1	100	0.384692	0.832449	Rhdel09G0194000
GO:0046907	intracellular transport	BP	1	106	0.403019	0.858041	Rhdel09G0194000
GO:0005739	mitochondrion	CC	1	120	0.410449	0.702556	Rhdel09G0194000
GO:0071702	organic substance transport	BP	1	110	0.414975	0.869472	Rhdel09G0194000
GO:0098588	bounding membrane of organelle	CC	1	123	0.418544	0.702556	Rhdel09G0194000
GO:0033036	macromolecule localization	BP	1	114	0.426726	0.880122	Rhdel09G0194000
GO:0001101	response to acid chemical	BP	1	120	0.443972	0.899242	Rhdel09G0194000
GO:0051649	establishment of localization in cell	BP	1	122	0.449621	0.899242	Rhdel09G0194000
GO:0031090	organelle membrane	CC	1	152	0.49213	0.733313	Rhdel09G0194000
GO:0031974	membrane-enclosed lumen	CC	1	155	0.499277	0.733313	Rhdel09G0194000
GO:0043233	organelle lumen	CC	1	155	0.499277	0.733313	Rhdel09G0194000
GO:0070013	intracellular organelle lumen	CC	1	155	0.499277	0.733313	Rhdel09G0194000
GO:0051641	cellular localization	BP	1	142	0.50346	0.991892	Rhdel09G0194000
GO:0009791	post-embryonic development	BP	1	152	0.528642	1	Rhdel09G0194000
GO:0043228	non-membrane-bounded organelle	CC	1	181	0.557786	0.771056	Rhdel03G0285200
GO:0043232	intracellular non-membrane-bounded organelle	CC	1	181	0.557786	0.771056	Rhdel03G0285200
GO:0006355	regulation of transcription, DNA-templated	BP	1	174	0.580217	1	Rhdel03G0285200
GO:1903506	regulation of nucleic acid-templated transcription	BP	1	178	0.589054	1	Rhdel03G0285200
GO:2001141	regulation of RNA biosynthetic process	BP	1	178	0.589054	1	Rhdel03G0285200
GO:0044424	intracellular part	CC	5	1110	0.60231	0.773815	Rhdel01G0311000;Rhdel03G0285200;Rhdel09G0194000;Rhdel09G0245500;Rhdel13G0077600
GO:0012505	endomembrane system	CC	1	204	0.604683	0.773815	Rhdel09G0194000
GO:0005622	intracellular	CC	5	1114	0.609174	0.773815	Rhdel01G0311000;Rhdel03G0285200;Rhdel09G0194000;Rhdel09G0245500;Rhdel13G0077600
GO:0051252	regulation of RNA metabolic process	BP	1	195	0.624857	1	Rhdel03G0285200
GO:0006351	transcription, DNA-templated	BP	1	201	0.636837	1	Rhdel03G0285200
GO:0019219	regulation of nucleobase-containing compound metabolic process	BP	1	203	0.640757	1	Rhdel03G0285200
GO:0097659	nucleic acid-templated transcription	BP	1	203	0.640757	1	Rhdel03G0285200
GO:2000112	regulation of cellular macromolecule biosynthetic process	BP	1	203	0.640757	1	Rhdel03G0285200
GO:0032774	RNA biosynthetic process	BP	1	204	0.642704	1	Rhdel03G0285200
GO:0044765	single-organism transport	BP	1	205	0.644641	1	Rhdel09G0194000
GO:0006996	organelle organization	BP	1	207	0.648489	1	Rhdel03G0285200
GO:0010556	regulation of macromolecule biosynthetic process	BP	1	207	0.648489	1	Rhdel03G0285200
GO:0031326	regulation of cellular biosynthetic process	BP	1	211	0.656077	1	Rhdel03G0285200
GO:0009889	regulation of biosynthetic process	BP	1	213	0.659818	1	Rhdel03G0285200
GO:1902578	single-organism localization	BP	1	213	0.659818	1	Rhdel09G0194000
GO:0044446	intracellular organelle part	CC	2	500	0.682597	0.828705	Rhdel03G0285200;Rhdel09G0194000
GO:0044422	organelle part	CC	2	504	0.687824	0.828705	Rhdel03G0285200;Rhdel09G0194000
GO:0010468	regulation of gene expression	BP	1	236	0.700398	1	Rhdel03G0285200
GO:0034654	nucleobase-containing compound biosynthetic process	BP	1	236	0.700398	1	Rhdel03G0285200
GO:0006810	transport	BP	1	241	0.708648	1	Rhdel09G0194000
GO:0051234	establishment of localization	BP	1	244	0.713504	1	Rhdel09G0194000
GO:0051171	regulation of nitrogen compound metabolic process	BP	1	248	0.71987	1	Rhdel03G0285200
GO:0007275	multicellular organism development	BP	1	257	0.733752	1	Rhdel09G0194000
GO:0080090	regulation of primary metabolic process	BP	1	257	0.733752	1	Rhdel03G0285200
GO:0019438	aromatic compound biosynthetic process	BP	1	265	0.745593	1	Rhdel03G0285200
GO:0018130	heterocycle biosynthetic process	BP	1	267	0.748482	1	Rhdel03G0285200
GO:0051179	localization	BP	1	267	0.748482	1	Rhdel09G0194000
GO:0044707	single-multicellular organism process	BP	1	268	0.749915	1	Rhdel09G0194000
GO:0016021	integral component of membrane	CC	1	296	0.753082	0.828705	Rhdel02G0336700
GO:0005623	cell	CC	5	1198	0.753219	0.828705	Rhdel01G0311000;Rhdel03G0285200;Rhdel09G0194000;Rhdel09G0245500;Rhdel13G0077600
GO:0044464	cell part	CC	5	1198	0.753219	0.828705	Rhdel01G0311000;Rhdel03G0285200;Rhdel09G0194000;Rhdel09G0245500;Rhdel13G0077600
GO:0031323	regulation of cellular metabolic process	BP	1	275	0.759757	1	Rhdel03G0285200
GO:0060255	regulation of macromolecule metabolic process	BP	1	276	0.761135	1	Rhdel03G0285200
GO:0032501	multicellular organismal process	BP	1	279	0.76523	1	Rhdel09G0194000
GO:0048856	anatomical structure development	BP	1	279	0.76523	1	Rhdel09G0194000
GO:0031224	intrinsic component of membrane	CC	1	306	0.765934	0.828705	Rhdel02G0336700
GO:1901362	organic cyclic compound biosynthetic process	BP	1	281	0.767926	1	Rhdel03G0285200
GO:0032991	macromolecular complex	CC	1	314	0.775809	0.828705	Rhdel03G0285200
GO:0044767	single-organism developmental process	BP	1	292	0.782286	1	Rhdel09G0194000
GO:0032502	developmental process	BP	1	298	0.789793	1	Rhdel09G0194000
GO:0016043	cellular component organization	BP	1	312	0.806451	1	Rhdel03G0285200
GO:0019222	regulation of metabolic process	BP	1	317	0.81212	1	Rhdel03G0285200
GO:0044271	cellular nitrogen compound biosynthetic process	BP	1	332	0.828279	1	Rhdel03G0285200
GO:0034645	cellular macromolecule biosynthetic process	BP	1	337	0.833394	1	Rhdel03G0285200
GO:0071840	cellular component organization or biogenesis	BP	1	338	0.834401	1	Rhdel03G0285200
GO:0009059	macromolecule biosynthetic process	BP	1	344	0.840335	1	Rhdel03G0285200
GO:0016020	membrane	CC	2	646	0.84067	0.867699	Rhdel02G0336700;Rhdel09G0194000
GO:0044425	membrane part	CC	1	385	0.849238	0.867699	Rhdel02G0336700
GO:0016070	RNA metabolic process	BP	1	369	0.863141	1	Rhdel03G0285200
GO:0010467	gene expression	BP	1	380	0.872253	1	Rhdel03G0285200
GO:0090304	nucleic acid metabolic process	BP	1	420	0.901149	1	Rhdel03G0285200
GO:0009987	cellular process	BP	5	1248	0.906723	1	Rhdel03G0265600;Rhdel03G0285200;Rhdel04G0008000;Rhdel05G0118700;Rhdel09G0194000
GO:0050794	regulation of cellular process	BP	1	449	0.918416	1	Rhdel03G0285200
GO:0006139	nucleobase-containing compound metabolic process	BP	1	471	0.929726	1	Rhdel03G0285200
GO:0044249	cellular biosynthetic process	BP	1	473	0.930684	1	Rhdel03G0285200
GO:1901576	organic substance biosynthetic process	BP	1	487	0.937082	1	Rhdel03G0285200
GO:0050789	regulation of biological process	BP	1	497	0.941335	1	Rhdel03G0285200
GO:0046483	heterocycle metabolic process	BP	1	501	0.942966	1	Rhdel03G0285200
GO:0009058	biosynthetic process	BP	1	505	0.944559	1	Rhdel03G0285200
GO:0006725	cellular aromatic compound metabolic process	BP	1	511	0.946875	1	Rhdel03G0285200
GO:1901360	organic cyclic compound metabolic process	BP	1	524	0.951612	1	Rhdel03G0285200
GO:0065007	biological regulation	BP	1	542	0.957569	1	Rhdel03G0285200
GO:0034641	cellular nitrogen compound metabolic process	BP	1	550	0.960008	1	Rhdel03G0285200
GO:0044260	cellular macromolecule metabolic process	BP	1	736	0.991424	1	Rhdel03G0285200
GO:0044763	single-organism cellular process	BP	1	765	0.993478	1	Rhdel09G0194000
GO:0006807	nitrogen compound metabolic process	BP	1	770	0.993786	1	Rhdel03G0285200
GO:0043170	macromolecule metabolic process	BP	1	781	0.994419	1	Rhdel03G0285200
GO:0044699	single-organism process	BP	1	943	0.999087	1	Rhdel09G0194000
GO:0044237	cellular metabolic process	BP	1	970	0.999358	1	Rhdel03G0285200
GO:0044238	primary metabolic process	BP	1	973	0.999384	1	Rhdel03G0285200
GO:0071704	organic substance metabolic process	BP	1	1027	0.999714	1	Rhdel03G0285200
GO:0008152	metabolic process	BP	1	1135	0.999955	1	Rhdel03G0285200
GO:0008150	biological_process	BP	7	1495	1	1	Rhdel01G0311000;Rhdel03G0265600;Rhdel03G0285200;Rhdel04G0008000;Rhdel05G0118700;Rhdel09G0194000;Rhdel13G0077600
GO:0003674	molecular_function	MF	9	1831	1	1	Rhdel02G0336700;Rhdel03G0265600;Rhdel03G0285200;Rhdel04G0008000;Rhdel04G0275700;Rhdel05G0118700;Rhdel07G0094500;Rhdel09G0194000;Rhdel12G0235100
GO:0005575	cellular_component	CC	6	1426	1	1	Rhdel01G0311000;Rhdel02G0336700;Rhdel03G0285200;Rhdel09G0194000;Rhdel09G0245500;Rhdel13G0077600
