# Supplementary material for: Genome-Wide Identification and Characterization of RdHSP Genes Related to High Temperature in Rhododendron delavayi
Source: Plants (Basel). 2024 Jul 7;13(13):1878. doi: 10.3390/plants13131878 (PMC11244423; doi:10.3390/plants13131878)
Supplement: Supplementary file 1 [file plants-13-01878-s001.zip › Table S2.xlsx]

## Sheet: Table S2
ID	Gene	Intron	Protein properties						Subcellular localization and signaling	Group
			Length	MW(Kda)	PL	Instability Index	Aliphatic Index	GRAVY
RdHSP100.2	Rhdel08G0187700	6	912	101.78	5.91	39.84	96.34	-0.397	cyto: 13, chlo: 1	HSP100-I
RdHSP100.1	Rhdel08G0078100	10	761	86.55	6.47	34.2	95.48	-0.389	chlo: 13, mito: 1	HSP100-II
RdHSP100.3	Rhdel10G0051600	9	976	109.72	6.06	36.62	92.03	-0.417	chlo: 10, cyto: 3, mito: 1	HSP100-II
RdHSP100.4	Rhdel12G0231700	11	880	96.02	8.42	41.39	96.9	-0.158	chlo: 12, cyto: 1, cyto_mito: 1	HSP100-II
RdHSP90.2	Rhdel04G0008000	2	699	80.11	4.95	36.43	84.23	-0.574	cyto: 7, nucl: 3, plas: 2, mito: 1, golg: 1	HSP90-I
RdHSP90.5	Rhdel06G0325900	2	700	80.28	4.95	39.28	82.46	-0.6	cyto: 7, nucl: 2, plas: 2, mito: 1, vacu: 1, golg: 1	HSP90-I
RdHSP90.3	Rhdel06G0205800	20	817	93.03	5.39	36.54	81.02	-0.52	mito: 8.5, chlo_mito: 6.5, chlo: 3.5, nucl: 2	HSP90-II
RdHSP90.4	Rhdel06G0249500	20	817	93.2	5.32	36.97	81.02	-0.536	mito: 6.5, chlo_mito: 6, chlo: 4.5, nucl: 2, cyto: 1	HSP90-II
RdHSP90.8	Rhdel09G0194000	18	800	90.54	4.97	44.4	79.34	-0.572	chlo: 12, nucl: 1, mito: 1	HSP90-III
RdHSP90.7	Rhdel07G0321100	42	2558	286.53	5.13	49.69	76.1	-0.59	E.R.: 14	HSP90-IV
RdHSP90.6	Rhdel07G0103300	0	477	55.94	8.58	52.93	78.68	-0.788	mito: 6, chlo: 3, nucl: 3, cyto: 2	HSP90-V
RdHSP90.1	Rhdel03G0265600	3	713	81.9	5.01	38	84.64	-0.583	cyto: 7, nucl: 2, mito: 1, plas: 1, E.R.: 1, pero: 1, golg: 1	HSP90-VI
RdHSP70.1	Rhdel01G0034900	12	1878	214.61	5.43	45.72	85.04	-0.547	cyto: 9, cysk: 3, chlo: 1, nucl: 1	HSP70-I
RdHSP70.10	Rhdel04G0275700	1	650	71.13	5.13	32.96	82.09	-0.404	cyto: 8, cysk: 5, chlo: 1 similar to seq At3g12580.1 of class cyto	HSP70-I
RdHSP70.13	Rhdel05G0285700	2	655	71.74	5.2	33.72	81.6	-0.416	cyto: 9, cysk: 4, chlo: 1 similar to seq At5g02500.1 of class cyto	HSP70-I
RdHSP70.2	Rhdel01G0035400	0	549	60.94	5.99	35.4	88.58	-0.338	cyto: 12, chlo: 1, nucl: 1	HSP70-I
RdHSP70.20	Rhdel12G0234800	1	630	68.38	5.45	34.92	84.4	-0.361	cyto: 10, chlo: 2, nucl: 1, cysk: 1 similar to seq At3g12580.1 of class cyto	HSP70-I
RdHSP70.21	Rhdel12G0235100	0	657	71.5	5.3	34.52	83.88	-0.367	cyto: 11, chlo: 2, nucl: 1 similar to seq At3g12580.1 of class cyto	HSP70-I
RdHSP70.22	Rhdel13G0092800	1	651	71.19	5.07	35.05	82.26	-0.41	cyto: 8, cysk: 5, chlo: 1 similar to seq At3g12580.1 of class cyto	HSP70-I
RdHSP70.23	Rhdel13G0093100	1	616	68.77	5.75	35.47	84.85	-0.407	cyto: 10, cysk: 3, chlo: 1	HSP70-I
RdHSP70.24	Rhdel13G0093200	1	617	68.66	5.44	32.42	87.39	-0.318	cyto: 5, E.R.: 4, nucl: 1, mito: 1, plas: 1, vacu: 1, pero: 1	HSP70-I
RdHSP70.25	Rhdel13G0093500	1	627	70.26	5.43	36	83.67	-0.449	cyto: 8, cysk: 2, chlo: 1, nucl: 1, extr: 1, mito_plas: 1	HSP70-I
RdHSP70.26	Rhdel13G0094200	2	583	65.02	5.38	31.61	84.65	-0.38	cyto: 6, E.R.: 3, chlo: 1, nucl: 1, mito: 1, plas: 1, pero: 1	HSP70-I
RdHSP70.27	Rhdel13G0094300	1	645	71.51	5.36	33.99	83.91	-0.413	cyto: 14 similar to seq At5g02500.1 of class cyto	HSP70-I
RdHSP70.28	Rhdel13G0094500	1	618	68.91	5.62	32.14	84.43	-0.44	cyto: 7, cysk: 6, chlo: 1	HSP70-I
RdHSP70.29	Rhdel13G0094600	1	618	68.34	6.13	29.26	84.26	-0.333	cyto: 13, chlo: 1	HSP70-I
RdHSP70.3	Rhdel02G0062000	3	736	81.71	5.41	38.56	84.54	-0.347	cyto: 9, nucl: 3, chlo: 1, cysk_plas: 1	HSP70-I
RdHSP70.30	Rhdel13G0094800	1	618	68.34	5.65	32.43	85.03	-0.364	cyto: 13, chlo: 1	HSP70-I
RdHSP70.5	Rhdel03G0244200	1	695	76.96	6.53	33.51	86.03	-0.323	cyto: 10, chlo: 3, nucl: 1	HSP70-I
RdHSP70.6	Rhdel03G0244600	1	633	70.22	5.6	33.91	84	-0.453	cyto: 11, chlo: 2, nucl: 1 similar to seq At5g02500.1 of class cyto	HSP70-I
RdHSP70.7	Rhdel03G0244700	4	735	81.96	5.45	33.65	78.53	-0.516	cyto: 10, chlo: 2, nucl: 1, cysk: 1	HSP70-I
RdHSP70.8	Rhdel03G0244800	6	806	90.25	4.7	36.13	79.75	-0.49	cyto: 9, chlo: 2, nucl: 2, cysk: 1	HSP70-I
RdHSP70.9	Rhdel03G0332900	5	670	73.41	5.36	38.9	86.61	-0.329	chlo: 5, vacu: 4, golg: 2, nucl: 1, mito: 1, extr: 1	HSP70-I
RdHSP70.11	Rhdel05G0118700	5	678	73.2	5.95	39.24	85.58	-0.351	mito: 11, chlo: 3 similar to seq HS7M_PHAVU of class mito	HSP70-II
RdHSP70.19	Rhdel11G0223000	5	680	72.61	5.94	38	87.37	-0.284	mito: 13, chlo: 1 similar to seq HS7M_PHAVU of class mito	HSP70-II
RdHSP70.12	Rhdel05G0137500	8	709	75.38	5.22	33.08	85.92	-0.258	chlo: 8, mito: 6 similar to seq HS7S_PEA of class chlo	HSP70-III
RdHSP70.17	Rhdel11G0099300	10	1067	115.19	5.36	36.64	89.74	-0.164	chlo: 12, mito: 2	HSP70-III
RdHSP70.18	Rhdel11G0188600	7	663	70.94	5.29	31.85	86.73	-0.319	chlo: 12, mito: 2	HSP70-III
RdHSP70.15	Rhdel07G0248700	6	663	73.75	5.16	28.85	87.93	-0.407	mito: 4, chlo: 3, vacu: 2, golg: 2, nucl: 1.5, cyto_nucl: 1.5, extr: 1 similar to seq BIP4_TOBAC of class E.R.	HSP70-IV
RdHSP70.16	Rhdel07G0248800	6	686	76.48	5.18	29.25	86.82	-0.415	mito: 4, chlo: 3, vacu: 2, golg: 2, nucl: 1.5, cyto_nucl: 1.5, extr: 1	HSP70-IV
RdHSP70.14	Rhdel07G0094500	7	668	73.6	5.13	30.92	86.56	-0.469	E.R.: 14 similar to seq BIP_LYCES of class E.R.	HSP70-V
RdHSP70.4	Rhdel02G0336700	7	668	73.41	5.04	31.04	85.82	-0.455	E.R.: 14 similar to seq BIP5_TOBAC of class E.R.	HSP70-V
RdHSP60.1	Rhdel01G0172500	17	560	60.69	6.27	32.63	108.38	0.034	cyto: 12, chlo: 2 similar to seq TCPA_ARATH of class cyto	HSP60-I
RdHSP60.2	Rhdel09G0190500	13	694	75.62	8.58	40.78	90.82	-0.173	chlo: 9.5, chlo_mito: 7.5, mito: 4.5	HSP60-I
RdHSP60.9	Rhdel13G0283500	18	793	86.82	8.25	42.03	90.55	-0.185	chlo: 13, nucl: 1	HSP60-I
RdHSP60.7	Rhdel12G0251500	16	527	57.19	5.56	29.32	101.5	-0.037	plas: 12, E.R.: 1, golg: 1	HSP60-II
RdHSP60.10	Rhdel01G0265700	15	938	104.61	8.76	47.23	85.98	-0.357	chlo: 4, nucl: 4, extr: 3, cyto: 2, vacu: 1	HSP60-III
RdHSP60.11	Rhdel01G0274700	18	535	59.29	5.59	43.25	96.8	-0.199	cyto: 9, chlo: 2, mito: 1, vacu: 1, cysk: 1	HSP60-III
RdHSP60.14	Rhdel03G0011300	14	583	63.86	5.67	35.92	95.87	-0.17	cyto: 8, chlo: 4, nucl: 1, E.R._vacu: 1	HSP60-III
RdHSP60.15	Rhdel04G0379300	10	588	63.75	7.56	39.84	113.06	0.074	cyto: 8, chlo: 4, cysk: 2	HSP60-III
RdHSP60.16	Rhdel05G0004300	12	591	64.69	5.64	36.02	100.86	-0.113	cyto: 9, chlo: 2, pero: 2, nucl: 1	HSP60-III
RdHSP60.18	Rhdel05G0305100	17	572	61.09	6.46	25.32	110.42	0.06	cyto: 7, nucl: 4, chlo: 1, vacu: 1, cysk: 1	HSP60-IV
RdHSP60.4	Rhdel12G0040100	13	614	64.63	5.07	27.09	110.44	0.096	cyto: 7, chlo: 4, cysk: 2, nucl: 1	HSP60-IV
RdHSP60.12	Rhdel01G0284500	7	639	69.28	7.98	33.27	103.47	-0.088	E.R.: 4.5, E.R._plas: 4, plas: 2.5, cyto: 2, nucl: 1, mito: 1, extr: 1, vacu: 1, pero: 1	HSP60-V
RdHSP60.19	Rhdel08G0050200	8	1391	152.93	5.79	41.24	89.22	-0.279	cyto: 6, chlo: 4, cysk: 2, nucl: 1, vacu: 1 similar to seq TCE2_AVESA of class cyto	HSP60-VI
RdHSP60.17	Rhdel05G0078400	17	823	88.48	6.26	35.43	95.83	-0.056	chlo: 6.5, cyto: 5, chlo_mito: 4.5, mito: 1.5, pero: 1	HSP60-VII
RdHSP60.3	Rhdel10G0077700	15	665	72.84	5.76	35.43	107.55	-0.002	chlo: 6, nucl: 2.5, vacu: 2, cysk_nucl: 2, cyto: 1, mito: 1, pero: 1	HSP60-VIII
RdHSP60.13	Rhdel03G0001700	12	561	61.92	6.07	35.31	98.84	-0.163	cyto: 9, chlo: 2, pero: 2, nucl: 1	HSP60-VIII
RdHSP60.6	Rhdel12G0207500	13	680	74.89	5.85	29.36	98.31	-0.048	chlo: 13, cyto: 1	HSP60-IX
RdHSP60.5	Rhdel12G0177400	2	545	58.88	5.46	34.84	97.34	-0.046	nucl: 12, extr: 2	HSP60-X
RdHSP60.8	Rhdel13G0146800	8	545	58.89	5.52	35.28	96.62	-0.061	mito: 10, chlo: 3, cyto: 1	HSP60-X
RdHSP20.7	Rhdel05G0023800	0	216	23.77	5.38	40.93	69.49	-0.799	cyto: 7, nucl: 6, extr: 1	HSP20-I
RdHSP20.8	Rhdel05G0086500	0	162	17.83	6.62	40.5	84.26	-0.378	cyto: 9, nucl: 4, chlo: 1 similar to seq HS21_SOYBN of class cyto	HSP20-I
RdHSP20.10	Rhdel08G0299600	1	152	16.92	6.84	54.67	81.38	-0.545	cyto: 6, nucl: 3, cysk: 2, chlo: 1, extr: 1, golg: 1	HSP20-I
RdHSP20.6	Rhdel03G0285200	1	237	26.03	8.3	51.39	72.83	-0.566	chlo: 14	HSP20-II
RdHSP20.5	Rhdel03G0201700	2	200	22.72	5.6	57.45	89.1	-0.34	cyto: 13, extr: 1	HSP20-III
RdHSP20.12	Rhdel10G0014800	0	133	15.01	5.43	36.84	80.53	-0.548	cyto: 11, nucl: 1, cysk: 1, golg: 1	HSP20-IV
RdHSP20.9	Rhdel05G0301500	1	258	29.12	9.54	36.9	83.76	-0.084	plas: 7.5, cyto_plas: 5.83333, cyto: 3, vacu: 3, cyto_nucl: 2.33333	HSP20-V
RdHSP20.1	Rhdel01G0302300	0	159	18	5.81	50.24	71.7	-0.614	cyto: 10, nucl: 2, extr: 2 similar to seq HS12_MEDSA of class cyto	HSP20-VI
RdHSP20.2	Rhdel01G0302500	0	159	18.04	6.77	48.21	71.7	-0.623	cyto: 14 similar to seq HS12_MEDSA of class cyto	HSP20-VI
RdHSP20.11	Rhdel09G0245500	1	165	18.65	5.64	40.22	70.3	-0.634	cyto: 14 similar to seq HS16_SOYBN of class cyto	HSP20-VI
RdHSP20.3	Rhdel01G0311000	0	155	17.79	6.34	46.66	71.55	-0.712	cyto: 14 similar to seq HS11_SOYBN of class cyto	HSP20-VII
RdHSP20.4	Rhdel01G0311200	0	156	17.94	5.83	44.34	71.15	-0.713	cyto: 14 similar to seq HS13_SOYBN of class cyto	HSP20-VII
RdHSP20.13	Rhdel11G0164200	1	255	29.68	9.81	48.33	77.61	-0.559	cyto: 11, chlo: 1, nucl: 1, mito: 1	HSP20-VII
RdHSP20.14	Rhdel13G0077600	0	158	18.05	5.58	49.1	67.78	-0.691	cyto: 14 similar to seq HS11_SOYBN of class cyto	HSP20-VII
RdHSP20.15	Rhdel13G0083100	0	158	18.05	5.39	52.08	73.29	-0.641	cyto: 14 similar to seq HS11_SOYBN of class cyto	HSP20-VII
